# Supplementary material for: Simultaneous ManNAc and Neu5Ac Quantification in Human Sera by LC-MS/MS
Source: Int J Mol Sci. 2026 Jan 15;27(2):894. doi: 10.3390/ijms27020894 (PMC12841319; doi:10.3390/ijms27020894)
Supplement: Supplementary file 1 [file ijms-27-00894-s001.zip]

Archive with 1 entries (1 files):
- ijms-4030742-supplementary.pdf
